# Supplementary material for: Laurel Attenuates Dexamethasone-Induced Skeletal Muscle Atrophy In Vitro and in a Rat Model
Source: Nutrients. 2022 May 12;14(10):2029. doi: 10.3390/nu14102029 (PMC9143575; doi:10.3390/nu14102029)
Supplement: Supplementary file 1 [file nutrients-14-02029-s001.zip]

Archive with 1 entries (1 files):
- nutrients-1706606-supplementary.pdf
